# Supplementary material for: C-Reactive Protein as an Early Predictor of Efficacy in Advanced Non-Small-Cell Lung Cancer Patients: A Tumor Dynamics-Biomarker Modeling Framework
Source: Cancers (Basel). 2023 Nov 15;15(22):5429. doi: 10.3390/cancers15225429 (PMC10670607; doi:10.3390/cancers15225429)
Supplement: Supplementary file 1 [file cancers-15-05429-s001.zip]

Archive with 1 entries (1 files):
- cancers-2697794-supplementary.pdf
